# Supplementary material for: Electrophysiological evidence of the amodal representation of symmetry in extrastriate areas
Source: Sci Rep. 2022 Jan 21;12:1180. doi: 10.1038/s41598-021-04501-3 (PMC8783022; doi:10.1038/s41598-021-04501-3)
Supplement: Supplementary file 2 — Supplementary Information 2. [file 41598_2021_4501_MOESM2_ESM.zip]

Archive with 2 entries (2 files):
- read me.docx
- Symmetry Same_right occluder_.mp4
